# Supplementary material for: Knockdown of the Ribosomal Protein eL38 in HEK293 Cells Changes the Translational Efficiency of Specific Genes
Source: Int J Mol Sci. 2021 Apr 26;22(9):4531. doi: 10.3390/ijms22094531 (PMC8123606; doi:10.3390/ijms22094531)
Supplement: Supplementary file 1 [file ijms-22-04531-s001.zip]

Archive with 1 entries (1 files):
- ijms-1181981-supplementary.pdf
